# Supplementary material for: Effect of high-intensity interval training on peak oxygen uptake, quality of life, and ventricular arrhythmias in patients with an implantable cardioverter defibrillator: a randomized controlled trial
Source: Eur Heart J Open. 2026 Apr 13;6(2):oeag058. doi: 10.1093/ehjopen/oeag058 (PMC13089605; doi:10.1093/ehjopen/oeag058)
Supplement: oeag058_Supplementary_Data [file oeag058_supplementary_data.zip]

Archive with 2 entries (2 files):
- Table S1 PVC burden.docx
- Table S2 Blood analysis.docx
